# Supplementary material for: Cathelicidin-Related Antimicrobial Peptide Negatively Regulates Bacterial Endotoxin-Induced Glial Activation
Source: Cells. 2022 Dec 1;11(23):3886. doi: 10.3390/cells11233886 (PMC9738883; doi:10.3390/cells11233886)
Supplement: Supplementary file 1 [file cells-11-03886-s001.zip]

Archive with 1 entries (1 files):
- cells-1961980-SM.pdf
